# Supplementary material for: New mechanisms and biomarkers of lymph node metastasis in cervical cancer: reflections from plasma proteomics
Source: Clin Proteomics. 2023 Sep 9;20:35. doi: 10.1186/s12014-023-09427-8 (PMC10492398; doi:10.1186/s12014-023-09427-8)
Supplement: Supplementary file 1 — Additional file 1: Figure S1. The top nine DEPs with a significant difference between every two groups. Figure S2. Subcellular localization and domain enrichment analysis of DEPs between the LNM and NC groups. Figure S3. GO and KEGG pathway analysis of DEPs between the LNM and NC groups. Figure S4. Subcellular localization and domain enrichment analysis of DEPs between the LVSI and NC groups. Figure S5. GO and KEGG pathway analysis of DEPs between the LVSI and NC groups. Figure S6. Subcellular localization and domain enrichment analysis of DEPs between the LNM and LVSI groups. Figure S7. GO and KEGG pathway analysis of DEPs between the LNM and LVSI groups. [file 12014_2023_9427_MOESM1_ESM.zip › Supplementary Materials/Supplementary Table 1 List of protein quantification and differential analysis.xlsx]

## Sheet: LNM_vs_NC显著性差异分析
Protein

## Sheet: LVSI_vs_NC显著性差异分析
Protein

## Sheet: LNM_vs_LVSI显著性差异分析
Protein

## Sheet: LNM_LVSI_NC
Protein
